# Supplementary material for: Branching in molecular structure enhancement of solubility in CO2
Source: PNAS Nexus. 2023 Nov 14;2(11):pgad393. doi: 10.1093/pnasnexus/pgad393 (PMC10675989; doi:10.1093/pnasnexus/pgad393)
Supplement: pgad393_Supplementary_Data [file pgad393_supplementary_data.zip]

Archive with 10 entries (10 files):
- PNASNEXUS-PNASNEXUS-2023-00762R-s04.txt
- PNASNEXUS-PNASNEXUS-2023-00762R-s05.txt
- PNASNEXUS-PNASNEXUS-2023-00762R-s06.txt
- PNASNEXUS-PNASNEXUS-2023-00762R-s07.txt
- PNASNEXUS-PNASNEXUS-2023-00762R-s08.txt
- PNASNEXUS-PNASNEXUS-2023-00762R-s09.txt
- 20231120PNAS_SI_Kobayashi_Firoozabadi_clean.docx
- PNASNEXUS-PNASNEXUS-2023-00762R-s01.txt
- PNASNEXUS-PNASNEXUS-2023-00762R-s02.txt
- PNASNEXUS-PNASNEXUS-2023-00762R-s03.txt
