# Supplementary material for: Branching in molecular structure enhancement of solubility in CO2
Source: PNAS Nexus. 2023 Nov 14;2(11):pgad393. doi: 10.1093/pnasnexus/pgad393 (PMC10675989; doi:10.1093/pnasnexus/pgad393)
Supplement: pgad393_Supplementary_Data [file pgad393_supplementary_data.zip › PNASNEXUS-PNASNEXUS-2023-00762R-s04.txt]

P1D6
30
    1P1D     C1    1   7.701   9.439   3.744
    1P1D     C2    2   7.665   9.514   4.003
    1P1D     C3    3   7.633   9.567   4.252
    1P1D     C4    4   7.592   9.606   4.499
    1P1D     C5    5   7.603   9.544   4.717
    1P1D     C6    6   7.895   9.286   3.769
    1P1D     C7    7   8.107   9.213   3.845
    1P1D     C8    8   8.340   9.251   3.947
    1P1D     C9    9   8.361   9.391   4.161
    1P1D    C10   10   8.186   9.547   4.207
    1P1D    C11   11   7.904   9.267   3.526
    1P1D    C12   12   7.922   9.119   3.318
    1P1D    C13   13   7.978   8.964   3.118
    1P1D    C14   14   8.039   8.701   3.160
    1P1D    C15   15   8.026   9.010   3.949
    1P1D    C16   16   7.989   8.825   4.087
    1P1D    C17   17   7.864   8.657   4.212
    1P1D    C18   18   7.726   8.528   4.390
    1P1D    C19   19   8.373   9.205   3.719
    1P1D    C20   20   8.501   9.243   3.496
    1P1D    C21   21   8.423   9.403   3.302
    1P1D    C22   22   8.386   9.533   3.079
    1P1D    C23   23   8.390   9.197   4.288
    1P1D    C24   24   8.427   9.064   4.504
    1P1D    C25   25   8.228   9.015   4.664
    1P1D    C26   26   8.233   8.863   4.878
    1P1D    C27   27   8.273   9.713   4.025
    1P1D    C28   28   8.062   9.799   3.893
    1P1D    C29   29   8.007   9.794   3.636
    1P1D    C30   30   7.909   9.777   3.399
      15.0  15.00000  15.00000
