# Supplementary material for: Branching in molecular structure enhancement of solubility in CO2
Source: PNAS Nexus. 2023 Nov 14;2(11):pgad393. doi: 10.1093/pnasnexus/pgad393 (PMC10675989; doi:10.1093/pnasnexus/pgad393)
Supplement: pgad393_Supplementary_Data [file pgad393_supplementary_data.zip › PNASNEXUS-PNASNEXUS-2023-00762R-s05.txt]

[ moleculetype ]
P1D 2

[ atoms ]
1 C2M 1 P1D C1  1 0.000 28.05336
2 C2M 1 P1D C2  2 0.000 28.05336
3 C2M 1 P1D C3  3 0.000 28.05336
4 C2M 1 P1D C4  4 0.000 28.05336
5 C2E 1 P1D C5  4 0.000 29.0612
6 C2MB 1 P1D C6  4 0.000 27.04552
7 C2MB 1 P1D C7  7 0.000 27.04552
8 C2MB 1 P1D C8  8 0.000 27.04552
9 C2MB 1 P1D C9  9 0.000 27.04552
10 C2EB 1 P1D C10  10 0.000 28.05336
11 C2M 1 P1D C11  11 0.000 28.05336
12 C2M 1 P1D C12  12 0.000 28.05336
13 C2M 1 P1D C13  13 0.000 28.05336
14 C2E 1 P1D C14  14 0.000 29.0612
15 C2M 1 P1D C15  15 0.000 28.05336
16 C2M 1 P1D C16  16 0.000 28.05336
17 C2M 1 P1D C17  17 0.000 28.05336
18 C2E 1 P1D C18  18 0.000 29.0612
19 C2M 1 P1D C19  19 0.000 28.05336
20 C2M 1 P1D C20  20 0.000 28.05336
21 C2M 1 P1D C21  21 0.000 28.05336
22 C2E 1 P1D C22  22 0.000 29.0612
23 C2M 1 P1D C23  23 0.000 28.05336
24 C2M 1 P1D C24  24 0.000 28.05336
25 C2M 1 P1D C25  25 0.000 28.05336
26 C2E 1 P1D C26  26 0.000 29.0612
27 C2M 1 P1D C27  27 0.000 28.05336
28 C2M 1 P1D C28  28 0.000 28.05336
29 C2M 1 P1D C29  29 0.000 28.05336
30 C2E 1 P1D C30  30 0.000 29.0612

[ bonds ]
10 27
9 10
6 7
7 8
8 9
1 6
6 11
7 15
8 19
9 23
4 5 
13 14
17 18
21 22 
25 26
29 30
1 2
2 3 
3 4 
11 12 
12 13
15 16
16 17
19 20
20 21
23 24 
24 25 
27 28
28 29

[ angles ]
10 27 28 1
10 9 8 1
10 9 23 1
6 7 8 1
7 8 9 1
6 7 15 1
7 6 11 1
7 6 1 1
7 8 19 1
8 7 15 1
8 9 23 1
9 8 19 1
9 10 27 1
6 1 2 1
6 11 12 1
7 15 16 1
8 19 20 1
9 23 24 1
1 2 3 1
2 3 4 1
11 12 13 1
15 16 17 1
19 20 21 1
23 24 25 1
27 28 29 1
3 4 5 1
12 13 14 1
16 17 18 1
20 21 22 1
24 25 26 1
28 29 30 1
1 6 11 1

[ dihedrals ]
2 1 6 7 9
12 11 6 7 9
16 15 7 6 9
16 15 7 8 9
20 19 8 7 9
20 19 8 9 9
24 23 9 8 9
2 1 6 11 9
12 11 6 1 9
24 23 9 10 9
28 27 10 9 9
1 6 7 8 9
11 6 7 8 9
15 7 8 9 9
19 8 7 6 9
23 9 8 7 9
1 6 7 15 9
11 6 7 15 9
15 7 8 19 9
19 8 9 23 9
19 8 9 10 9
23 9 10 27 9
6 7 8 9 9
7 8 9 10 9
27 10 9 8 9
