# Supplementary material for: Branching in molecular structure enhancement of solubility in CO2
Source: PNAS Nexus. 2023 Nov 14;2(11):pgad393. doi: 10.1093/pnasnexus/pgad393 (PMC10675989; doi:10.1093/pnasnexus/pgad393)
Supplement: pgad393_Supplementary_Data [file pgad393_supplementary_data.zip › PNASNEXUS-PNASNEXUS-2023-00762R-s06.txt]

P1D9
45
    1P1D9    C1    1   6.774   7.349   7.442
    1P1D9    C2    2   6.649   7.235   7.298
    1P1D9    C3    3   6.436   7.137   7.239
    1P1D9    C4    4   6.230   7.160   7.118
    1P1D9    C5    5   6.075   7.171   6.930
    1P1D9    C6    6   6.893   7.526   7.324
    1P1D9    C7    7   6.924   7.542   7.098
    1P1D9    C8    8   6.830   7.772   7.017
    1P1D9    C9    9   6.692   7.788   6.795
    1P1D9   C10   10   6.529   7.966   6.779
    1P1D9   C11   11   7.092   7.524   7.443
    1P1D9   C12   12   7.226   7.725   7.549
    1P1D9   C13   13   7.081   7.885   7.576
    1P1D9   C14   14   6.846   7.993   7.535
    1P1D9   C15   15   6.669   7.899   7.365
    1P1D9   C16   16   7.202   7.418   7.623
    1P1D9   C17   17   7.232   7.184   7.620
    1P1D9   C18   18   7.117   6.984   7.695
    1P1D9   C19   19   6.897   7.047   7.815
    1P1D9   C20   20   6.768   6.921   7.988
    1P1D9   C21   21   7.443   7.447   7.714
    1P1D9   C22   22   7.584   7.547   7.871
    1P1D9   C23   23   7.677   7.659   8.081
    1P1D9   C24   24   7.770   7.790   8.274
    1P1D9   C25   25   7.891   7.779   8.495
    1P1D9   C26   26   7.662   7.391   7.568
    1P1D9   C27   27   7.766   7.189   7.611
    1P1D9   C28   28   7.839   6.967   7.655
    1P1D9   C29   29   7.989   6.771   7.725
    1P1D9   C30   30   8.144   6.582   7.816
    1P1D9   C31   31   7.860   7.378   7.390
    1P1D9   C32   32   7.958   7.261   7.229
    1P1D9   C33   33   8.069   7.144   7.068
    1P1D9   C34   34   8.130   7.098   6.862
    1P1D9   C35   35   8.129   7.071   6.614
    1P1D9   C36   36   8.041   7.565   7.370
    1P1D9   C37   37   8.166   7.633   7.551
    1P1D9   C38   38   8.239   7.646   7.796
    1P1D9   C39   39   8.109   7.489   7.946
    1P1D9   C40   40   8.157   7.232   7.963
    1P1D9   C41   41   8.132   7.649   7.163
    1P1D9   C42   42   8.281   7.534   6.991
    1P1D9   C43   43   8.447   7.453   6.818
    1P1D9   C44   44   8.480   7.323   6.621
    1P1D9   C45   45   8.486   7.195   6.418
  15.00000  15.00000  15.00000
