# Supplementary material for: Branching in molecular structure enhancement of solubility in CO2
Source: PNAS Nexus. 2023 Nov 14;2(11):pgad393. doi: 10.1093/pnasnexus/pgad393 (PMC10675989; doi:10.1093/pnasnexus/pgad393)
Supplement: pgad393_Supplementary_Data [file pgad393_supplementary_data.zip › PNASNEXUS-PNASNEXUS-2023-00762R-s07.txt]

[ moleculetype ]
P1D9 2

[ atoms ]
1 C2EB 1 P1D9 C1 1 0.000 28.05336
2 C2M 1 P1D9 C2 2 0.000 28.05336
3 C2M 1 P1D9 C3 3 0.000 28.05336
4 C2M 1 P1D9 C4 4 0.000 28.05336
5 C2E 1 P1D9 C5 5 0.000 29.0612
6 C2MB 1 P1D9 C6 6 0.000 27.04552
7 C2M 1 P1D9 C7 7 0.000 28.05336
8 C2M 1 P1D9 C8 8 0.000 28.05336
9 C2M 1 P1D9 C9 9 0.000 28.05336
10 C2E 1 P1D9 C10 10 0.000 29.0612
11 C2MB 1 P1D9 C11 11 0.000 27.04552
12 C2M 1 P1D9 C12 12 0.000 28.05336
13 C2M 1 P1D9 C13 13 0.000 28.05336
14 C2M 1 P1D9 C14 14 0.000 28.05336
15 C2E 1 P1D9 C15 15 0.000 29.0612
16 C2MB 1 P1D9 C16 16 0.000 27.04552
17 C2M 1 P1D9 C17 17 0.000 28.05336
18 C2M 1 P1D9 C18 18 0.000 28.05336
19 C2M 1 P1D9 C19 19 0.000 28.05336
20 C2E 1 P1D9 C20 20 0.000 29.0612
21 C2MB 1 P1D9 C21 21 0.000 27.04552
22 C2M 1 P1D9 C22 22 0.000 28.05336
23 C2M 1 P1D9 C23 23 0.000 28.05336
24 C2M 1 P1D9 C24 24 0.000 28.05336
25 C2E 1 P1D9 C25 25 0.000 29.0612
26 C2MB 1 P1D9 C26 26 0.000 27.04552
27 C2M 1 P1D9 C27 27 0.000 28.05336
28 C2M 1 P1D9 C28 28 0.000 28.05336
29 C2M 1 P1D9 C29 29 0.000 28.05336
30 C2E 1 P1D9 C30 30 0.000 29.0612
31 C2MB 1 P1D9 C31 31 0.000 27.04552
32 C2M 1 P1D9 C32 32 0.000 28.05336
33 C2M 1 P1D9 C33 33 0.000 28.05336
34 C2M 1 P1D9 C34 34 0.000 28.05336
35 C2E 1 P1D9 C35 35 0.000 29.0612
36 C2MB 1 P1D9 C36 36 0.000 27.04552
37 C2M 1 P1D9 C37 37 0.000 28.05336
38 C2M 1 P1D9 C38 38 0.000 28.05336
39 C2M 1 P1D9 C39 39 0.000 28.05336
40 C2E 1 P1D9 C40 40 0.000 29.0612
41 C2M 1 P1D9 C41 41 0.000 28.05336
42 C2M 1 P1D9 C42 42 0.000 28.05336
43 C2M 1 P1D9 C43 43 0.000 28.05336
44 C2M 1 P1D9 C44 44 0.000 28.05336
45 C2E 1 P1D9 C45 45 0.000 29.0612

[ bonds ]
1 2 
1 6
2 3
3 4 
4 5 
6 7
6 11
7 8
8 9
9 10
11 12
11 16
12 13
13 14
14 15
16 17
16 21
17 18
18 19
19 20
21 22
21 26
22 23
23 24
24 25
26 27
26 31
27 28
28 29
29 30
31 32
31 36
32 33
33 34
34 35
36 37
36 41
37 38
38 39
39 40
41 42
42 43
43 44
44 45

[ angles ]
2 1 6 1
1 2 3 1
2 3 4 1
3 4 5 1
1 6 7 1
1 6 11 1
7 6 11 1
6 7 8 1
7 8 9 1
8 9 10 1
6 11 12 1
6 11 16 1
12 11 16 1
11 12 13 1
12 13 14 1
13 14 15 1
11 16 17 1
11 16 21 1
17 16 21 1
16 17 18 1
17 18 19 1
18 19 20 1
16 21 22 1
16 21 26 1
22 21 26 1
21 22 23 1
22 23 24 1
23 24 25 1
21 26 27 1
21 26 31 1
27 26 31 1
26 27 28 1
27 28 29 1
28 29 30 1
26 31 32 1
26 31 36 1
32 31 36 1
31 32 33 1
32 33 34 1
33 34 35 1
31 36 37 1
31 36 41 1
37 36 41 1
36 37 38 1
37 38 39 1
38 39 40 1
36 41 42 1
41 42 43 1
42 43 44 1
43 44 45 1

[ dihedrals ]
3 2 1 6 9
2 1 6 7 9
2 1 6 11 9
8 7 6 1 9
8 7 6 11 9
1 6 11 12 9
1 6 11 16 9
7 6 11 12 9
7 6 11 16 9
13 12 11 6 9
13 12 11 16 9
6 11 16 17 9
6 11 16 21 9
12 11 16 17 9
12 11 16 21 9
18 17 16 11 9
18 17 16 21 9
11 16 21 22 9
11 16 21 26 9
17 16 21 22 9
17 16 21 26 9
23 22 21 16 9
23 22 21 26 9
16 21 26 27 9
16 21 26 31 9
22 21 26 27 9
22 21 26 31 9
28 27 26 21 9
28 27 26 31 9
21 26 31 32 9
21 26 31 36 9
27 26 31 32 9
27 26 31 36 9
33 32 31 26 9
33 32 31 36 9
26 31 36 37 9
26 31 36 41 9
32 31 36 37 9
32 31 36 41 9
38 37 36 31 9
38 37 36 41 9
31 36 41 42 9
37 36 41 42 9
