# Supplementary material for: Branching in molecular structure enhancement of solubility in CO2
Source: PNAS Nexus. 2023 Nov 14;2(11):pgad393. doi: 10.1093/pnasnexus/pgad393 (PMC10675989; doi:10.1093/pnasnexus/pgad393)
Supplement: pgad393_Supplementary_Data [file pgad393_supplementary_data.zip › PNASNEXUS-PNASNEXUS-2023-00762R-s08.txt]

P1DD
36
    1P1DD    C1    1   7.056   7.228   7.537
    1P1DD    C2    2   6.971   7.232   7.317
    1P1DD    C3    3   6.888   7.466   7.250
    1P1DD    C4    4   6.819   7.716   7.231
    1P1DD    C5    5   6.763   7.965   7.234
    1P1DD    C6    6   6.777   8.091   7.426
    1P1DD    C7    7   7.289   7.244   7.433
    1P1DD    C8    8   7.521   7.219   7.409
    1P1DD    C9    9   7.723   7.119   7.412
    1P1DD   C10   10   7.941   7.067   7.306
    1P1DD   C11   11   8.178   7.043   7.218
    1P1DD   C12   12   8.429   7.035   7.152
    1P1DD   C13   13   7.369   7.476   7.339
    1P1DD   C14   14   7.312   7.559   7.096
    1P1DD   C15   15   7.438   7.474   6.878
    1P1DD   C16   16   7.484   7.611   6.670
    1P1DD   C17   17   7.731   7.617   6.579
    1P1DD   C18   18   7.805   7.546   6.354
    1P1DD   C19   19   7.530   7.651   7.348
    1P1DD   C20   20   7.778   7.665   7.271
    1P1DD   C21   21   7.911   7.654   7.084
    1P1DD   C22   22   7.892   7.440   6.957
    1P1DD   C23   23   7.772   7.243   6.871
    1P1DD   C24   24   7.614   7.067   6.825
    1P1DD   C25   25   7.594   7.724   7.562
    1P1DD   C26   26   7.615   7.535   7.742
    1P1DD   C27   27   7.715   7.385   7.892
    1P1DD   C28   28   7.919   7.293   8.043
    1P1DD   C29   29   7.953   7.373   8.287
    1P1DD   C30   30   7.983   7.463   8.523
    1P1DD   C31   31   7.508   7.851   7.732
    1P1DD   C32   32   7.453   8.008   7.887
    1P1DD   C33   33   7.367   8.148   8.048
    1P1DD   C34   34   7.185   8.290   8.154
    1P1DD   C35   35   6.992   8.149   8.172
    1P1DD   C36   36   6.942   7.918   8.134
  15.00000  15.00000  15.00000
