# Supplementary material for: Branching in molecular structure enhancement of solubility in CO2
Source: PNAS Nexus. 2023 Nov 14;2(11):pgad393. doi: 10.1093/pnasnexus/pgad393 (PMC10675989; doi:10.1093/pnasnexus/pgad393)
Supplement: pgad393_Supplementary_Data [file pgad393_supplementary_data.zip › PNASNEXUS-PNASNEXUS-2023-00762R-s09.txt]

[ moleculetype ]
P1DD 2

[ atoms ]
1 C2EB 1 P1DD C1 1 0.000 28.05336
2 C2M 1 P1DD C2 2 0.000 28.05336
3 C2M 1 P1DD C3 3 0.000 28.05336
4 C2M 1 P1DD C4 4 0.000 28.05336
5 C2M 1 P1DD C5 5 0.000 28.05336
6 C2E 1 P1DD C6 6 0.000 29.0612
7 C2MB 1 P1DD C7 7 0.000 27.04552
8 C2M 1 P1DD C8 8 0.000 28.05336
9 C2M 1 P1DD C9 9 0.000 28.05336
10 C2M 1 P1DD C10 10 0.000 28.05336
11 C2M 1 P1DD C11 11 0.000 28.05336
12 C2E 1 P1DD C12 12 0.000 29.0612
13 C2MB 1 P1DD C13 13 0.000 27.04552
14 C2M 1 P1DD C14 14 0.000 28.05336
15 C2M 1 P1DD C15 15 0.000 28.05336
16 C2M 1 P1DD C16 16 0.000 28.05336
17 C2M 1 P1DD C17 17 0.000 28.05336
18 C2E 1 P1DD C18 18 0.000 29.0612
19 C2MB 1 P1DD C19 19 0.000 27.04552
20 C2M 1 P1DD C20 20 0.000 28.05336
21 C2M 1 P1DD C21 21 0.000 28.05336
22 C2M 1 P1DD C22 22 0.000 28.05336
23 C2M 1 P1DD C23 23 0.000 28.05336
24 C2E 1 P1DD C24 24 0.000 29.0612
25 C2MB 1 P1DD C25 25 0.000 27.04552
26 C2M 1 P1DD C26 26 0.000 28.05336
27 C2M 1 P1DD C27 27 0.000 28.05336
28 C2M 1 P1DD C28 28 0.000 28.05336
29 C2M 1 P1DD C29 29 0.000 28.05336
30 C2E 1 P1DD C30 30 0.000 29.0612
31 C2M 1 P1DD C31 31 0.000 28.05336
32 C2M 1 P1DD C32 32 0.000 28.05336
33 C2M 1 P1DD C33 33 0.000 28.05336
34 C2M 1 P1DD C34 34 0.000 28.05336
35 C2M 1 P1DD C35 35 0.000 28.05336
36 C2E 1 P1DD C36 36 0.000 29.0612

[ bonds ]
1 2
1 7
2 3
3 4
4 5
5 6
7 8
7 13
8 9
9 10
10 11
11 12
13 14
13 19
14 15
15 16
16 17
17 18
19 20
19 25
20 21
21 22
22 23
23 24
25 26
25 31
26 27
27 28
28 29
29 30
31 32
32 33
33 34
34 35
35 36

[ angles ]
2 1 7 1
1 2 3 1
2 3 4 1
3 4 5 1
4 5 6 1
1 7 13 1
1 7 8 1
8 7 13 1
7 8 9 1
8 9 10 1
9 10 11 1
10 11 12 1
7 13 19 1
7 13 14 1
14 13 19 1
13 14 15 1
14 15 16 1
15 16 17 1
16 17 18 1
13 19 20 1
13 19 25 1
20 19 25 1
19 20 21 1
20 21 22 1
21 22 23 1
22 23 24 1
19 25 26 1
19 25 31 1
26 25 31 1
25 26 27 1
26 27 28 1
27 28 29 1
28 29 30 1
25 31 32 1
31 32 33 1
32 33 34 1
33 34 35 1
34 35 36 1

[ dihedrals ]
3 2 1 7 9
2 1 7 8 9
2 1 7 13 9
1 7 8 9 9
13 7 8 9 9
1 7 13 14 9
1 7 13 19 9
8 7 13 14 9
8 7 13 19 9
15 14 13 7 9
15 14 13 19 9
7 13 19 25 9
7 13 19 20 9
14 13 19 25 9
14 13 19 20 9
21 20 19 13 9
21 20 19 25 9
13 19 25 26 9
13 19 25 31 9
20 19 25 26 9
20 19 25 31 9
27 26 25 19 9
27 26 25 31 9
19 25 31 32 9
26 25 31 32 9
