# Supplementary material for: Branching in molecular structure enhancement of solubility in CO2
Source: PNAS Nexus. 2023 Nov 14;2(11):pgad393. doi: 10.1093/pnasnexus/pgad393 (PMC10675989; doi:10.1093/pnasnexus/pgad393)
Supplement: pgad393_Supplementary_Data [file pgad393_supplementary_data.zip › PNASNEXUS-PNASNEXUS-2023-00762R-s01.txt]

[ bondtypes ]
C2E C2M 1 0.2561 29547.65253
C2M C2M 1 0.2520 30649.42089
C2EB C2M 1 0.24948954894660508 28976.492000628292 
C2EB C2MB 1 0.24957868149782383 34674.70785293325 
C2MB C2MB 1 0.2455404476012572 33449.53152498364 
C2MB C2M  1 0.2468188592958123 30597.747117424253 

[ angletypes ]
C2E C2M C2M 1 147.766 32.5339806
C2M C2M C2M 1 144.226 28.967466
C2EB C2M C2M 1  157.52296934846214  17.90182527125469 
C2EB C2MB C2MB 1 137.53709859297788  27.50437658701326 
C2EB C2MB C2M 1 135.87878895165736  30.800501775297793  
C2MB C2MB C2MB 1 138.39982973323146  32.93872070462789 
C2MB C2MB C2M 1 121.62163723110632  16.999066908007535  
C2MB C2EB C2M 1 91.28168594638055  139.9138127312409  
C2MB C2M C2M 1 151.65483466834095  27.932504735441924  
C2M C2MB C2M 1 90.57667551529907  141.01486369330635  

[ dihedraltypes ]
C2M C2M C2MB C2MB 9 90.0 2.873341522481388  1
C2M C2M C2MB C2MB 9 90.0 1.3460780078694694  3
C2M C2M C2MB C2MB 9 0.0 0.9363448878966933  4
C2M C2M C2MB C2M 9 0.0 4.35565899261997  1
C2M C2M C2MB C2M 9 90.0 1.0016316105237681  3
C2M C2M C2MB C2M 9 0.0 0.3740165860993244  4
C2M C2M C2MB C2EB 9 180.0 2.7938508800464885  1
C2M C2M C2MB C2EB 9 0.0 1.029514009909424  2
C2M C2M C2MB C2EB 9 60.0 0.3038306934469264  3
C2M C2M C2MB C2EB 9 0.0 0.326273862130819  4
C2M C2M C2EB C2MB 9 0.0 5.121363498750601  1
C2M C2M C2EB C2MB 9 90.0 1.8253895726777882  3
C2M C2M C2EB C2MB 9 0.0 0.8124858967374269  4
C2M C2MB C2MB C2MB 9 180.0 0.6863156588994607  1
C2M C2MB C2MB C2MB 9 0.0 0.7690065643106443  2
C2M C2MB C2MB C2MB 9 0.0 0.4130208306588472  3
C2M C2MB C2MB C2M 9 0.0 0.1584367153663161  1
C2M C2MB C2MB C2M 9 0.0 1.5392126904028556  2
C2M C2MB C2MB C2M 9 180.0 0.39782945582424717  3
C2M C2MB C2MB C2M 9 0.0 0.08411116167220618  4
C2M C2MB C2MB C2EB 9 0.0 0.3725118205375364  1
C2M C2MB C2MB C2EB 9 0.0 1.0206721351748353  2
C2M C2MB C2MB C2EB 9 0.0 0.2960292121944315  3
C2M C2MB C2MB C2EB 9 180.0 0.14765440683446066  4
C2M C2MB C2EB C2M 9 0.0 3.053886417098112  1
C2M C2MB C2EB C2M 9 0.0 1.6787437039649755  2
C2M C2MB C2EB C2M 9 180.0 0.8509529544171837  3
C2M C2MB C2EB C2M 9 0.0 0.09623679193164111  4
C2MB C2MB C2MB C2MB 9 0.0 0.47911207861651417  1
C2MB C2MB C2MB C2MB 9 0.0 0.44066932784722956  2
C2MB C2MB C2MB C2MB 9 0.0 0.4290069309691354  3
C2MB C2MB C2MB C2MB 9 0.0 0.571849471875145  4
C2MB C2MB C2MB C2EB 9 180.0 2.869892008086513  1
C2MB C2MB C2MB C2EB 9 0.0 0.15944478934688414  2
C2MB C2MB C2MB C2EB 9 0.0 0.812117749869104  3
C2MB C2MB C2MB C2EB 9 0.0 0.13942204391043406  4
C2M C2EB C2MB C2MB 9 0.0 0.598115140048498  1
C2M C2EB C2MB C2MB 9 0.0 2.006889646123223  2
C2M C2EB C2MB C2MB 9 160.0 0.7781587725716671  3
C2M C2EB C2MB C2MB 9 0.0 0.22193274098021393  4
