# Supplementary material for: Branching in molecular structure enhancement of solubility in CO2
Source: PNAS Nexus. 2023 Nov 14;2(11):pgad393. doi: 10.1093/pnasnexus/pgad393 (PMC10675989; doi:10.1093/pnasnexus/pgad393)
Supplement: pgad393_Supplementary_Data [file pgad393_supplementary_data.zip › PNASNEXUS-PNASNEXUS-2023-00762R-s02.txt]

[ defaults ]
; nbfunc	comb-rule	gen-pairs	fudgeLJ	fudgeQQ
1	2	yes	1.0	1.0

[ atomtypes ]
CO2   6   44.01   0.000   A   0.372   1.963044625
C2E   6   29.0612 0.000   A   0.4337429499 1.552264  
C2M   6   28.05336 0.000  A   0.4337429499 1.430928 
C2EB  6   28.05336 0.000  A   0.4915705964326976         0.7203806385462039 
C2MB  6   27.04552 0.000  A   0.4565614808749107         0.6039957265895702 

[ nonbond_params ]
C2E CO2 1 0.40287147495 1.675788138 ; zeta = 0.96
C2M CO2 1 0.40287147495 1.608959862
C2EB CO2 1 0.4317852982 1.141608872
C2MB CO2 1 0.4142807404 1.045329609
